# Supplementary material for: Diversity analysis of MSP1 identifies conserved epitope organization in block 2 amidst high sequence variability in Indian Plasmodium falciparum isolates
Source: Malar J. 2018 Dec 3;17:447. doi: 10.1186/s12936-018-2592-y (PMC6276175; doi:10.1186/s12936-018-2592-y)
Supplement: Supplementary file 1 — Additional file 1: Table S1. Selected thresholds and corresponding sensitivity & specificity estimates of BepiPred. [file 12936_2018_2592_MOESM1_ESM.xlsx]

## Sheet: Sheet1
Additional file 1: Table S1. Selected thresholds and corresponding sensitivity & specificity estimates of BepiPred
Threshold	Sensitivity	Specificity
-0.2	0.75	0.5
0.2	0.56	0.68
0.35	0.49	0.75
0.9	0.25	0.91
1.3	0.13	0.96
