# Supplementary material for: Diversity analysis of MSP1 identifies conserved epitope organization in block 2 amidst high sequence variability in Indian Plasmodium falciparum isolates
Source: Malar J. 2018 Dec 3;17:447. doi: 10.1186/s12936-018-2592-y (PMC6276175; doi:10.1186/s12936-018-2592-y)
Supplement: Supplementary file 2 — Additional file 2: Table S2. Tripeptide motifs and their corresponding nucleotide sequences for K1 and MAD20. [file 12936_2018_2592_MOESM2_ESM.xlsx]

## Sheet: Sheet1
Additional file 2: Table S2. Tripeptide motifs and their corresponding nucleotide sequences for K1 and MAD20.
MSP1 K1
Code	Peptide sequence	Nucleotide sequence
SGT	1	AGT GGT ACA
SGP	2	AGT GGT CCA
SAQ	3	AGT GCT CAA
SGA	4	AGT GGT GCA
STQ	3*	AGT ACT CAA
SAR	3#	AGT GCT CGA
MSP1 MAD20
Code	Peptide sequence	Nucleotide sequence
SGG	5	TCA GGT GGT
SVA	6	TCA GTT/C GCT/A
SVT	7	TCA GTT ACT
SKG	8	TCA AAG GGT
SGD	5*	TCA GGT GAT
PGG	5#	CCA GGT GGT
PVA	6*	CCA GTT GCT
