# Supplementary material for: Diversity analysis of MSP1 identifies conserved epitope organization in block 2 amidst high sequence variability in Indian Plasmodium falciparum isolates
Source: Malar J. 2018 Dec 3;17:447. doi: 10.1186/s12936-018-2592-y (PMC6276175; doi:10.1186/s12936-018-2592-y)
Supplement: Supplementary file 3 — Additional file 3: Table S3. Pairwise FST estimated using msp1 block 2 allele frequencies in different P. falciparum populations worldwide. [file 12936_2018_2592_MOESM3_ESM.xlsx]

## Sheet: Sheet1
Additional file 3: Table S3.Pairwise FST estimated using msp1 block2 allele frequencies in different P. falciparum populations worldwide.
	Ind	Mya	Tha	Lao	Phi	PNG	Sol	Van	Eth	Tan	Gab	Nig	Gha	Mau
Ind
Mya	0.018
Tha	0.055	0.034
Lao	0.026	0.059	0.139
Phi	0.075	0.087	0.034	0.164
PNG	0.034	0.052	0.028	0.105	0.012
Sol	0.143	0.07	0.01	0.205	0.226	0.19
Van	0.294	0.24	0.408	0.278	0.52	0.453	0.241
Eth	0.096	0.118	0.241	0.032	0.296	0.224	0.255	0.236
Tan	0.093	0.137	0.258	0.024	0.295	0.219	0.31	0.327	0.013
Gab	0.074	0.08	0.189	0.028	0.248	0.185	0.19	0.181	0.006	0.029
Nig	0.026	0.037	0.121	0.009	0.169	0.111	0.154	0.224	0.027	0.039	0.013
Gha	0.083	0.151	0.256	0.033	0.266	0.182	0.368	0.458	0.076	0.033	0.091	0.07
Mau	0.031	0.045	0.132	0.007	0.177	0.119	0.164	0.217	0.021	0.031	0.01	0.0004	0.065
Per	0.087	0.17	0.253	0.062	0.225	0.157	0.398	0.505	0.148	0.093	0.155	0.113	0.017	0.106
Ind, India; Mya, Myanmar; Tha, Thailand; Lao, Laos; Phi, Philippines; PNG, Papua New Guinea; Sol, Solomon Island; Van, Vanuatu; Eth, Ethiopia; Tan, Tanzania;
Gab, Gabon; Nig, Nigeria; Gha, Ghana; Mau, Mauritania; Per, Peru. All FST estimates were statistically significant (p<0.05)
