# Supplementary material for: Diversity analysis of MSP1 identifies conserved epitope organization in block 2 amidst high sequence variability in Indian Plasmodium falciparum isolates
Source: Malar J. 2018 Dec 3;17:447. doi: 10.1186/s12936-018-2592-y (PMC6276175; doi:10.1186/s12936-018-2592-y)
Supplement: Supplementary file 4 — Additional file 4: Table S4. MSP1 block 2 and -19 alleles and NCBI accession numbers. [file 12936_2018_2592_MOESM4_ESM.xlsx]

## Sheet: Sheet1
Additional file 4: Table S4. MSP1 block 2 and MSP1-19 alleles and their NCBI accession numbers
Sub-group	Accession numbers
K1
K1H1	MF772523
K1H2	MF772547
K1H3	MF772546
K1H4	MF772530
K1H5	MF772529, MF772531
K1H6	MF772528, MF772545
K1H7	MF772524
K1H8	MF772527, MF772552
K1H9	MF772539
K1H10	MF772536
K1H11	MF772533
K1H12	MF772525, MF772526, MF772534
K1H13	MF772550, MF772551
K1H14	MF772543, MF772544, MF772548, MF772549
K1H15	MF772532, MF772535,MF772537, MF772538,MF772540 - MF772542
K1H16	MF772608 - MF772614
MAD20
MH1	MF772571, MF772586, MF772591, MF772595, MF772658
MH2	MF772592
MH3	MF772579
MH4	MF772596
MH5	MF772576
MH6	MF772562, MF772573, MF772582, MF772657
MH7	MF772556
MH8	MF772572, MF772574
MH9	MF772583-MF772585
MH10	MF772557
MH11	MF772555
MH12	MF772553
MH13	MF772593, MF772594
MH14	MF772558, MF772619, MF772620
MH15	MF772554, MF772559
MH16	MF772560
MH17	MF772561, MF772563-MF772570, MF772575, MF772577, MF772652
	MF772578, MF772580,MF772581, MF772587 - MF772590,MF772597
MH18	MF772615, MF772617,MF772618,MF772621 - MF772627, MF772629-MF772632
	MF772635-MF772640,MF772642-MF772646,MF772648,MF772649, MF772651
MH19	MF772616,MF772633, MF772634, MF772641,MF772650
MH20	MF772653
MH21	MF772647
MH22	MF772654, MF772655, MF772656
MH23	MF772628
MH24	MF772659
RO33
Rhap1	MF772600
Rhap2	MF772604
Rhap3	MF772598, MF772599, MF772602, MF772603 MF772660-MF772664
Rhap4	MF772606
Rhap5	MF772601
Rhap6	MF772605
Rhap7	MF772607
MSP1-19
Mhap1	MF772665-MF772668, MF772670, MF772674-MF772680, MF772682, MF772683, MF772684, MF772687-MF772709
Mhap2	MF772669, MF772685, MF772686, MF772710-MF772713
Mhap3	MF772671,
Mhap4	MF772672, MF772673
Mhap5	MF772681
